# Supplementary material for: CpG-binding protein CFP1 promotes ovarian cancer cell proliferation by regulating BST2 transcription
Source: Cancer Gene Ther. 2022 Jul 21;29(12):1895–907. doi: 10.1038/s41417-022-00503-z (PMC9750859; doi:10.1038/s41417-022-00503-z)
Supplement: Supplementary file 6 — Table S5 [file 41417_2022_503_MOESM6_ESM.xls]

## Sheet: Sheet1
Array Name	Array position	Age	Sex	Anatomic site	Pathology	Grade	Stage (TNM)
OVR1501	A1,B1	40	F	ovary	normal
OVR1501	A2,B2	40	F	ovary	normal
OVR1501	A6,B6	53	F	ovary	serous cystadenoma	III	T1N0M0
OVR1501	A7,B7	56	F	ovary	serous cystadenoma	II~III	T2N1M0
OVR1501	A9,B9	58	F	ovary	serous cystadenoma		T1N0M0
OVR1501	A14,B14	51	F	ovary	serous cystadenoma		T2N0M0
OVR1501	A15,B15	20	F	ovary	serous cystadenoma	II	T2N0M0
OVR1501	C1,D1	47	F	ovary	serous cystadenoma	III	T1N0M0
OVR1501	C2,D2	53	F	ovary	serous cystadenoma	III	T1N0M0
OVR1501	C7,D7	43	F	ovary	serous cystadenoma	III	T1N0M0
OVR1501	C8,D8	45	F	ovary	serous cystadenoma	III	T1N0M0
OVR1501	C5,D5	51	F	ovary	serous cystadenoma	III	T3N1M0
OVR1501	C14,D14	56	F	ovary	serous cystadenoma	I	T1N0M0
OVR1501	C15,D15	34	F	ovary	serous cystadenoma	I	T2N0M0
OVR1501	G1,H1	18	F	ovary	serous cystadenoma	II	T1N0M0
OVR1501	G3,H3	42	F	ovary	serous cystadenoma	II~III	T1N0M0
OVR1501	G4,H4	42	F	ovary	serous cystadenoma	II~III	T1N0M0
OVR1501	G6,H6	45	F	ovary	serous cystadenoma	III	T2N0M0
OVR1501	G7,H7	18	F	ovary	serous cystadenoma	I	T2N0M0
OVR1501	E9,F9	33	F	ovary	serous cystadenoma	I	T1N0M0
OVR1501	A11,B11	65	F	ovary	serous cystadenoma		T1N0M0
OVR1501	G8,H8	48	F	ovary	serous cystadenoma	II	T2N0M0
OVR1501	G11,H11	48	F	ovary	serous cystadenoma	I	T2N0M0
OVR1501	G13,H13	51	F	ovary	serous cystadenoma	III	T2N0M0
OVR1501	I3,J3	44	F	ovary	serous cystadenoma	III	T2N0M0
OVR1501	I4,J4	54	F	ovary	serous cystadenoma	III	T2N0M0
OVR1501	I9,J9	74	F	ovary	serous cystadenoma	III	T2N0M0
OVR1501	I11,J11	56	F	ovary	serous cystadenoma	III	T2N0M0
OVR1501	I13,J13	54	F	ovary	serous cystadenoma	III	T2N0M0
OVR1501	E1,F1	24	F	ovary	serous cystadenoma	I	T1N0M0
OVR1501	E14,F14	38	F	ovary	serous cystadenoma	I	T1N0M0
OVR1501	E15,F15	48	F	ovary	serous cystadenoma	III	T1N0M0
OVR1501	I14,J14	23	F	ovary	serous cystadenoma	I~II	T1N0M0
OVR1501	I15,J15	52	F	ovary	serous cystadenoma	II	T2N0M0
OVR1501	I5,J5	39	F	ovary	serous cystadenoma	I	T2N0M0
OVR1501	I7,J7	53	F	ovary	serous cystadenoma	II	T2N0M0
OVR1501	E5,F5	25	F	ovary	serous cystadenoma	I	T1N0M0
OVR1501	C10,D10	47	F	ovary	serous cystadenoma	I	T1N0M0
OVR1501	C11,D11	43	F	ovary	serous cystadenoma	III	T2N0M0
OVR1501	A10,B10	50	F	ovary	endometrioid carcinoma	II~III	T2N1M0
OVR1501	A13,B13	9	F	ovary	endometrioid carcinoma	II	T1N0M0
OVR1501	C4,D4	44	F	ovary	endometrioid carcinoma	II	T1N0M0
OVR1501	C6,D6	65	F	ovary	endometrioid carcinoma	III	T2N0M0
OVR1501	C9,D9	82	F	ovary	endometrioid carcinoma	I	T1N0M0
OVR1501	C12,D12	63	F	ovary	endometrioid carcinoma	III	T1N0M0
OVR1501	E2,F2	58	F	ovary	endometrioid carcinoma	III	T2N0M0
OVR1501	E3,F3	25	F	ovary	endometrioid carcinoma	II	T2N0M0
OVR1501	E4,F4	51	F	ovary	endometrioid carcinoma	I	T1N0M0
OVR1501	E6,F6	50	F	ovary	endometrioid carcinoma	I	T2N0M0
OVR1501	E10,F10	52	F	ovary	endometrioid carcinoma	III	T2N0M0
OVR1501	E11,F11	42	F	ovary	endometrioid carcinoma	I	T1N0M0
OVR1501	E12,F12	68	F	ovary	endometrioid carcinoma	III	T1N0M0
OVR1501	E13,F13	17	F	ovary	endometrioid carcinoma	I	T1N0M0
OVR1501	G9,H9	49	F	ovary	endometrioid carcinoma	III	T2N0M0
OVR1501	G10,H10	51	F	ovary	endometrioid carcinoma	III	T2N0M0
OVR1501	G14,H14	71	F	ovary	endometrioid carcinoma	III	T3N0M0
OVR1501	G15,H15	58	F	ovary	endometrioid carcinoma	III	T2N0M0
OVR1501	I2,J2	50	F	ovary	endometrioid carcinoma	III	T2N0M0
OVR1501	I6,J6	39	F	ovary	endometrioid carcinoma	III	T2N0M0
OVR1501	I8,J8	43	F	ovary	endometrioid carcinoma	I	T2N0M0
OVR1501	I10,J10	52	F	ovary	endometrioid carcinoma	II	T1N0M0
OVR1501	I12,J12	54	F	ovary	endometrioid carcinoma	III	T1N0M0
OVR1501	A3,B3	19	F	ovary	mucinous papillary adenoma
OVR1501	A4,B4	35	F	ovary	theca cell tumor thecoma
OVR1501	A5,B5	42	F	ovary	borderline serous cystadenoma
OVR1501	A8,B8	40	F	ovary	metastatic carcinoma
OVR1501	A12,B12	42	F	ovary	undifferentiated carcinoma		T2N0M0
OVR1501	C3,D3	48	F	ovary	undifferentiated carcinoma		T2N0M0
OVR1501	C13,D13	54	F	ovary	hepatoid adenocarcinoma		T2N0M0
OVR1501	E7,F7	40	F	ovary	endodermal sinus tumor		T1N0M0
OVR1501	E8,F8	34	F	ovary	endodermal sinus tumor		T1N0M0
OVR1501	G2,H2	36	F	ovary	ovarian carcinosarcoma		T1N0M0
OVR1501	G5,H5	23	F	ovary	endodermal sinus tumor
OVR1501	G12,H12	43	F	ovary	granulosa cell tumor		T1N0M0
OVR1501	I1,J1	17	F	ovary	dysgerminomas
